# Supplementary material for: Coumarinolignoid and Indole Alkaloids from the Roots of the Hybrid Plant Citrus × paradisi Macfad (Rutaceae)
Source: Molecules. 2023 Jan 20;28(3):1078. doi: 10.3390/molecules28031078 (PMC9921193; doi:10.3390/molecules28031078)
Supplement: Supplementary file 1 [file molecules-28-01078-s001.zip]

Archive with 1 entries (1 files):
- molecules-2136584-supplementary.pdf
